# Supplementary material for: Identification of novel maize miRNAs by measuring the precision of precursor processing
Source: BMC Plant Biol. 2011 Oct 20;11:141. doi: 10.1186/1471-2229-11-141 (PMC3214924; doi:10.1186/1471-2229-11-141)
Supplement: Additional file 1 — new miRNA precursors. new miRNA precursors. the location of the new miRNA precursors in maize genome [file 1471-2229-11-141-S1.XLS]

## Sheet: Sheet1
precursor name	pre-MIRNA chr	pre-MIRNA strand	pre_MIRNA start	pre_MIRNA end	mature MIRNA start	mature MIRNA end	miRNA* evidence
miRNA1	chr2	+	10610974	10611056	12	32	-
miRNA2	chr6	+	138606484	138606580	78	97	-
miRNA3	chr5	+	5224296	5224498	26	46	-
miRNA4	chr1	+	62329057	62329318	173	193	-
miRNA5	chr3	+	49862134	49862221	51	71	-
miRNA6	chr6	+	169040318	169040446	80	100	-
miRNA7	chr3	+	147811199	147811316	86	106	-
miRNA8	chr10	+	143198327	143198454	30	49	Y
miRNA8	chr2	-	59463630	59463757	30	49	Y
miRNA9	chr4	+	175956369	175956443	47	67	Y
miRNA10	chr3	+	78166239	78166337	65	85	-
miRNA10	chr7	+	138919928	138920116	51	71	-
miRNA11	chr3	+	185670809	185671035	152	172	Y
miRNA11	chr1	+	184369317	184369412	1	21	Y
miRNA12	chr5	+	21779696	21779968	61	81	-
miRNA13	chr1	+	289907653	289907859	37	57	Y
miRNA14	chr6	+	87666225	87666387	89	109	-
miRNA15	chr5	+	21577217	21577489	53	73	Y
miRNA16	chr5	+	179069722	179069829	3	22	-
miRNA17	chr9	-	99086600	99086673	52	71	-
miRNA18	chr1	+	175756583	175756695	10	30	-
miRNA19	chr2	+	86099658	86099868	55	75	Y
miRNA20	chr8	+	101968470	101968610	31	51	Y
miRNA21	chr1	+	257415478	257415541	42	61	-
miRNA22	chr2	+	2313055	2313136	60	79	Y
miRNA23	chr5	+	204946368	204946511	101	121	Y
miRNA24	chr4	+	109329690	109329835	15	35	-
miRNA25	chr2	+	58790770	58790900	93	114	-
miRNA26	chr1	+	181063056	181063137	15	36	-
miRNA27	chr3	+	143081649	143081798	27	48	-
miRNA28	chr2	+	16288169	16288320	34	55	-
miRNA29	chr3	+	72031452	72031767	39	59	-
miRNA30	chr4	+	63723096	63723169	40	59	Y
miRNA31	chr2	+	196916252	196916592	208	227	Y
miRNA32	chr1	+	18496426	18496656	17	37	-
miRNA33	chr3	+	170235808	170235900	2	21	-
miRNA34	chr2	+	21826480	21826557	50	70	Y
miRNA35	chr5	+	205665130	205665243	14	34	Y
miRNA36	chr4	-	7420285	7420346	4	24	-
miRNA37	chr9	+	57663196	57663297	32	51	-
miRNA38	chr5	+	14247688	14247842	37	57	-
miRNA39	chr3	+	205694599	205694785	52	72	-
miRNA40	chr1	+	298424977	298425097	73	93	-
miRNA41	chr1	+	31644725	31644888	44	64	Y
miRNA41	chr10	+	22758012	22758145	87	107	Y
miRNA42	chr4	+	245670445	245670522	15	35	Y
miRNA43	chr8	-	83573877	83573954	51	70	-
miRNA44	chr3	-	49862135	49862220	17	37	-
miRNA45	chr1	+	87483710	87483835	105	124	-
miRNA46	chr5	+	31676041	31676193	96	116	Y
miRNA47	chr9	+	128089703	128089874	146	166	-
miRNA48	chr1	+	35512920	35513000	17	37	Y
miRNA49	chr6	+	92217364	92217453	66	86	-
miRNA50	chr2	+	2363951	2364048	4	25	-
miRNA51	chr8	+	149417464	149417636	37	56	-
miRNA52	chr2	+	6931404	6931534	105	125	-
miRNA53	chr4	-	217924486	217924556	51	70	-
miRNA54	chr9	+	3880598	3880774	38	58	-
miRNA55	chr5	-	131936648	131936718	5	24	Y
miRNA56	chr7	+	20437931	20438093	139	159	-
miRNA57	chr8	-	97796608	97796681	1	20	-
miRNA58	chr8	+	139064402	139064528	98	117	-
miRNA59	chr1	+	9059967	9060117	22	42	-
miRNA59	chr9	+	119823887	119824032	106	126	-
miRNA60	chr7	+	30996029	30996120	5	25	-
miRNA61	chr10	+	35907458	35907628	109	129	-
miRNA62	chr2	-	84070040	84070122	28	47	-
miRNA63	chr2	+	189774847	189775027	44	64	-
miRNA64	chr5	-	20201010	20201097	67	87	Y
miRNA65	chr9	+	93709673	93709770	8	28	-
miRNA66	chr9	+	127694236	127694324	19	38	Y
