# Supplementary material for: Identification of novel maize miRNAs by measuring the precision of precursor processing
Source: BMC Plant Biol. 2011 Oct 20;11:141. doi: 10.1186/1471-2229-11-141 (PMC3214924; doi:10.1186/1471-2229-11-141)
Supplement: Additional file 3 — the target gene of new miRNA1. the target gene of new miRNA. the target gene and annotation of new miRNAs [file 1471-2229-11-141-S3.XLS]

## Sheet: Sheet1
new_miRNA	gene id	gene annotation
miRNA3	GRMZM2G416426	alcohol dehydrogenase 1 (adh1)
miRNA4	GRMZM2G401869	Ribosomal protein S14
miRNA8	GRMZM2G062996	uncharacterized protein
miRNA10	GRMZM2G158555	uncharacterized protein
miRNA11	GRMZM2G158555	uncharacterized protein
	GRMZM2G148323	uncharacterized protein
miRNA16	GRMZM2G093132	uncharacterized protein
	GRMZM2G324806	Proteinase inhibitor I1, Kazal
	GRMZM2G391269	uncharacterized protein
	GRMZM2G451179	hypothetical protein LOC100383270
miRNA17	GRMZM2G318849	hypothetical protein LOC100278719
miRNA21	GRMZM2G067919	Carbamoyl phosphate synthetase
	AC191050.3_FGT003	uncharacterized protein
	AC214648.3_FGT003	uncharacterized protein
	GRMZM2G014395	uncharacterized protein
miRNA22	GRMZM2G351921	uncharacterized protein
miRNA23	GRMZM2G087753	uncharacterized protein
	GRMZM2G434533	ML domain protein
miRNA25	GRMZM2G025959	hypothetical protein LOC100191141
miRNA31	GRMZM2G033130	uncharacterized protein
miRNA33	GRMZM2G542454	uncharacterized protein
miRNA38	GRMZM2G551338	uncharacterized protein
	GRMZM2G027241	TB2/DP1 and HVA22 related protein
	GRMZM2G076468	uncharacterized protein
miRNA48	GRMZM2G416426	alcohol dehydrogenase 1 (adh1)
miRNA49	AC190628.4	uncharacterized protein
miRNA55	GRMZM2G092129	uncharacterized protein
miRNA57	GRMZM5G892124	uncharacterized protein
miRNA58	GRMZM2G530608	uncharacterized protein
	GRMZM2G111482	uncharacterized protein
miRNA60	GRMZM2G171469	Protein of unknown function DUF1084
miRNA63	GRMZM2G078124	uncharacterized protein
miRNA65	GRMZM2G098800	GRAS transcription factor
	GRMZM5G825321	uncharacterized protein
	GRMZM2G051785	GRAS transcription factor
	GRMZM2G079470	GRAS transcription factor
	GRMZM2G037792	GRAS transcription factor
	GRMZM2G011947	uncharacterized protein
	GRMZM2G418899	GRAS transcription factor
	GRMZM2G110579	uncharacterized protein
	GRMZM2G060265	GRAS transcription factor
miRNA66	GRMZM2G125853	uncharacterized protein
	GRMZM2G551565	uncharacterized protein
