# Supplementary material for: Identification of novel maize miRNAs by measuring the precision of precursor processing
Source: BMC Plant Biol. 2011 Oct 20;11:141. doi: 10.1186/1471-2229-11-141 (PMC3214924; doi:10.1186/1471-2229-11-141)
Supplement: Additional file 4 — candidate miRNA precursors. candidate miRNA precursors. the location of the candidate miRNA precursors in maize genome [file 1471-2229-11-141-S4.XLS]

## Sheet: Sheet1
precursor name	sequence	Precursor number	Abundance				pre-miRNA chr	pre-miRNA strand	pre_miRNA start	pre_miRNA end	mature miRNA start	mature miRNA end
			mixed tissue I	mixed tissue II	embryo	endousperm
candidate1	TCAAAGTTAGAGAAGTTTGAC	1	2	0	0	4	chr4	-	240052870	240053101	53	33
candidate2	GGGATTGAGCATACTTTTTGGC	3	0	1	0	3	chr3	+	199253	199373	28	49
candidate2	GGGATTGAGCATACTTTTTGGC	3	0	1	0	3	chr3	-	582867	582987	28	49
candidate2	GGGATTGAGCATACTTTTTGGC	3	0	1	0	3	chr3	+	615241	615347	20	41
candidate3	AGAGGTTGATTATTTTTGGGA	1	0	0	0	3	chr9	-	33869658	33869776	80	100
candidate4	AGGATGAATAACAAAATGTG	1	0	0	3	0	chr7	-	9895710	9895793	64	83
candidate5	TGGCCCTTAGATCTGACACGG	5	0	4	0	1	chr8	-	106725004	106725196	132	112
candidate6	AGGCATGGACGGGCACGGCG	2	1	4	0	2	chr3	-	32629009	32629130	103	84
candidate7	TGACCAGGGATCACGAGAGAT	1	0	0	0	3	chr9	+	111831098	111831209	20	40
candidate8	AGAAATCCCTTGGAAAAATG	1	0	0	3	0	chr5	+	58657565	58657671	38	19
candidate9	GAAAATCCCTTGGAAAAATG	1	0	0	4	1	chr6	+	129625647	129625763	80	99
candidate10	AGTGACCAGCGAATTGAAGCG	1	0	0	3	0	chr4	+	5182847	5182934	15	35
candidate11	GAGGGGATTGAGGGGGAAAT	1	1	0	0	3	chr3	+	221132350	221132487	40	59
candidate12	GGGGATTGAGGGGCATATAA	1	0	0	3	0	chr1	-	51840914	51841067	108	127
candidate12	GGGGATTGAGGGGCATATAA	1	0	0	3	0	chr6	+	106958010	106958149	105	86
candidate13	GGAGGGGATTGAAGGGGCTAA	1	1	0	0	3	chr3	+	16620245	16620404	40	60
candidate14	TATAATTTGGAATGGAGGGAA	1	0	0	0	3	chr5	-	26524630	26524816	24	4
candidate15	CTTATAATTTGGATCTGCTATT	1	0	3	0	0	chr3	-	29773745	29773849	104	83
candidate16	TAGAGTGGAGCAAAATTATAT	3	0	3	0	0	chr6	-	65413298	65413373	36	16
candidate17	TGTGGCCAGAGGACGTTGAAA	1	2	2	0	3	chr1	+	171622428	171622537	10	30
candidate18	AACCGACAGAAATAAAGGATT	1	0	0	3	0	chr2	+	139131435	139131505	40	60
candidate19	AAGTGACTCAAATATACTACA	1	0	0	3	0	chr8	+	39603520	39603638	28	8
candidate20	AACTGAGGAAAACTATTAGG	2	0	3	0	0	chr8	+	55167653	55167815	31	12
candidate21	CAATCAAAATCTAACGGTGAC	2	0	0	3	0	chr1	-	172971811	172971974	36	56
candidate21	CAATCAAAATCTAACGGTGAC	2	0	0	3	0	chr2	+	209484418	209484581	36	56
candidate22	TCGTCCTCTCCGTCGCCGGCGT	1	0	2	0	4	chr2	+	188213831	188213949	11	32
candidate23	GGTGGACAGACAAATAGAAGGG	1	0	0	1	3	chr1	+	289537317	289537402	74	53
candidate24	CAGGAACACGCGGGACAGGT	1	0	0	3	0	chr8	+	112327831	112327911	52	71
candidate25	GACAAGGGAATTGGGGCGGA	1	0	0	3	0	chr1	+	203657611	203657703	2	21
candidate26	GCACGCAGGACTGTGCAGGCC	1	1	1	4	0	chr5	+	197785360	197785444	1	21
candidate27	AGAATAGATTGGTAGACTAA	3	1	4	0	0	chr1	-	233953162	233953254	88	69
candidate27	AGAATAGATTGGTAGACTAA	3	1	4	0	0	chr4	-	81876132	81876224	88	69
candidate28	TTAGTAGTTTTAGTTCTTTGC	1	0	12	33	4	chr6	-	155761191	155761369	116	96
candidate29	AAATGGAATAAAATGATGGG	1	0	3	0	0	chr1	-	205995927	205996041	96	76
candidate30	TCGAAAGACGCACGAATTGAG	1	1	3	2	1	chr5	-	26524283	26524430	14	34
candidate31	AAGCTTTGGGCAGCTCGGACA	1	1	0	0	3	chr1	+	26948695	26948836	124	104
candidate32	TTATAAGACGTTTTGGCTTTT	1	0	0	0	3	chr5	-	22086590	22086689	84	64
candidate32	TTATAAGACGTTTTGGCTTTT	1	0	0	0	3	chr6	-	141650594	141650693	84	64
candidate33	TAAATTATAAGACGTTTTGGC	1	0	4	0	1	chr5	+	12547024	12547116	82	63
candidate34	TAAGATGTTTTGGCTTTTCTA	1	0	0	0	4	chr4	-	240221523	240221838	52	73
candidate35	AGACAGGAGGATCGCTTGAG	1	0	0	0	3	chr5	-	209367596	209367702	31	12
candidate36	GCATGAGTTGGCTTCGAAATT	2	0	0	3	0	chr2	-	64169820	64170169	104	84
candidate37	CAGACGATGAAGGACGCCAT	1	0	3	0	0	chr9	+	129767632	129767762	103	83
candidate38	TCTTGGACACTAGAAATGGTAC	1	1	3	2	0	chr5	+	16501426	16501591	154	133
candidate39	ATCTCTACTACTCTATAAGA	1	0	0	4	5	chr8	+	168624108	168624262	67	46
candidate40	TTAGGACATTTGCGATGGCAA	1	0	1	0	3	chr2	+	206287405	206287504	76	96
candidate41	TGAGAGAAGGGTATAATCACA	1	0	1	0	3	chr1	+	8509499	8509625	43	23
candidate42	CCATAGGGATAGGCTCATGGTT	1	1	0	0	3	chr10	+	144233116	144233216	48	28
candidate42	CCATAGGGATAGGCTCATGGTT	1	1	0	0	3	chr3	-	137591538	137591670	58	38
candidate43	CCCAGAAGCTGAACCAAACAGG	1	0	0	4	0	chr10	-	37183084	37183161	18	37
candidate44	TTCGATCCAGATGCAACCGAA	1	0	0	1	4	chr3	-	185789322	185789396	26	6
candidate45	GGCACGACGATGGACCGGCAC	1	0	3	1	0	chr3	-	86749126	86749524	370	390
candidate46	TTCAAAATTTGTTGGATTATA	2	1	0	0	3	chr4	-	210840745	210840858	35	14
candidate47	ACATGTGGCGTCAAAAATAA	1	0	0	3	0	chr2	+	64291201	64291529	69	89
candidate48	AAGCTTATGTTCAACGGCCCT	1	0	0	3	0	chr2	+	191148197	191148315	11	32
candidate49	ATTGAAGATGTGGTTTGCACT	1	0	0	4	2	chr2	+	64291186	64291535	84	104
candidate50	AGGCGGAGGACCTGGAGGGGAG	1	0	0	0	3	chr9	-	134159661	134159531	83	103
